# Supplementary material for: Two promising candidates for paratransgenesis, Elizabethkingia and Asaia, increase in both sexes of Anopheles gambiae mosquitoes after feeding
Source: Malar J. 2024 Feb 12;23:45. doi: 10.1186/s12936-024-04870-w (PMC10863137; doi:10.1186/s12936-024-04870-w)
Supplement: Supplementary file 1 — Additional file 1. Feeding status and sex of mosquito samples used in the study. [file 12936_2024_4870_MOESM1_ESM.xlsx]

## Sheet: final_metadata
SampleID	Sex	Adult feeding
FBFaF1	Female	Blood fed
FBFaF2	Female	Blood fed
FBFbF1	Female	Blood fed
FBFbF2	Female	Blood fed
UBFaF1	Female	Blood fed
UBFaF2	Female	Blood fed
UBFbF1	Female	Blood fed
UBFbF2	Female	Blood fed
FSFaF1	Female	Sugar fed
FSFaF2	Female	Sugar fed
FSFbF1	Female	Sugar fed
FSFbF2	Female	Sugar fed
USFaF1	Female	Sugar fed
USFaF2	Female	Sugar fed
USFbF1	Female	Sugar fed
USFbF2	Female	Sugar fed
FSFaM1	Male	Sugar fed
FSFaM2	Male	Sugar fed
FSFbM1	Male	Sugar fed
FSFbM2	Male	Sugar fed
USFaM1	Male	Sugar fed
USFaM2	Male	Sugar fed
USFbM1	Male	Sugar fed
FaF1	Female	Unfed
FaF2	Female	Unfed
FbF1	Female	Unfed
FbF2	Female	Unfed
UFaF1	Female	Unfed
UFaF2	Female	Unfed
UFbF1	Female	Unfed
UFbF2	Female	Unfed
FaM1	Male	Unfed
FaM2	Male	Unfed
FbM1	Male	Unfed
FbM2	Male	Unfed
UFaM1	Male	Unfed
UFaM2	Male	Unfed
UFbM1	Male	Unfed
UFbM2	Male	Unfed
